# Supplementary material for: Is Biologic Therapy an Effective Tool for Achieving Remission in Severe Asthma? A Retrospective Study in Central Romania
Source: Life (Basel). 2025 Jul 16;15(7):1113. doi: 10.3390/life15071113 (PMC12300431; doi:10.3390/life15071113)
Supplement: Supplementary file 1 [file life-15-01113-s001.zip]

Archive with 1 entries (1 files):
- life-3719451-supplementary.pdf
